# Supplementary material for: Malaria transmission in Africa: Its relationship with yellow fever and measles
Source: PLoS One. 2022 May 4;17(5):e0268080. doi: 10.1371/journal.pone.0268080 (PMC9067666; doi:10.1371/journal.pone.0268080)
Supplement: S1 Data — (XLSX) [file pone.0268080.s001.xlsx]

## Sheet: Malaria incidence per 1000
	Country Name	2000	2001	2002	2003	2004	2005	2006	2007	2008	2009	2010	2011	2012	2013	2014	2015	2016	2017	2018
	Algeria	0.0186479	0.00324798	0.00534471	0.00263847	0.00104157	0.000513598	0.000506097	0.012956	0.00147066	0	0.000473231	0.000464402	0.0250485	0.00357117	0	0	0	0	0
	Angola	324.44	328.276	312.302	315.347	319.663	323.686	313.806	286.716	241.186	204.35	185.515	175.989	174.435	180.903	187.943	199.992	219.992	228.909	228.909
	Botswana	17.8797	7.03426	3.28276	1.63149	1.04142	1.24501	4.00846	1.03346	1.93459	2.09863	1.69195	0.510411	0.224821	0.533115	1.4985	0.370555	0.80587	2.05141	0.588196
	Burkina Faso	589.326	588.452	580.574	566.266	537.01	506.779	493.777	503.802	533.387	552.029	551.238	539.563	527.54	487.524	436.063	400.087	401.731	399.944	398.734
	Burundi	442.661	431.235	391.071	355.739	307.771	262.046	235.677	222.915	222.775	220.65	210.198	184.145	153.928	140.588	141.508	165.501	225.743	250.273	250.272
	Cabo Verde	1.2935	0.944545	0.659906	0.581296	0.379043	0.56484	0.655824	0.145729	0.279957	0.5137	0.366938	0.0539695	0.00761255	0.165349	0.192948	0.0513076	0.347584	3.02686	0.0141465
	Cameroon	386.327	387.01	383.404	394.596	411.642	412.068	403.125	386.681	358.719	322.983	295.526	265.102	245.132	243.039	244.082	254.499	264.313	262.225	246.99
	Central African Republic	458.762	456.57	454.361	461.466	470.987	472.1	472.634	471.108	461.785	448.45	434.51	419.335	413.086	406.825	393.041	379.913	362.021	347.327	347.327
	Congo, Dem. Rep.	475.676	473.608	470.368	476.149	483.428	485.05	484.546	481.927	471.428	452.175	428.308	399.585	363	327.623	308.386	308.825	322.771	329.129	319.841
	Congo, Rep.	384.598	373.108	347.471	338.899	334.51	322.761	305.855	281.826	249.159	226.32	220.925	224.381	224.625	231.035	231.845	226.714	233.38	240.637	235.074
	Cote d'Ivoire	514.615	519.474	519.634	520.089	518.674	510.039	506.568	509.983	510.082	494.482	469.269	442.108	396.276	338.869	315.074	320.035	354.656	362.365	330.598
	Egypt, Arab Rep.	0	0	0	0	0	0	0	0	0	0	0	0	0	0	0	0	0	0	0
	Eswatini	2.88434	4.91526	2.34812	1.19421	1.99749	0.966867	0.534287	0.287728	0.197289	0.358	0.898861	1.82898	1.8597	3.16119	2.31894	0.507877	1.12209	2.29881	0.842354
	Ethiopia	157.306	157.306	155.275	183.515	218.763	161.132	145.509	121.685	90.6557	123.351	128.402	116.132	116.186	111.6	57.1047	52.7735	41.4128	36.7414	31.815
	Gabon	382.791	362.031	324.118	270.825	207.381	154.286	123.913	110.659	118.874	145.95	177.823	212.722	245.534	272.834	285.738	284.439	270.673	254.24	248.226
	Gambia, The	394.905	382.69	370.49	358.476	346.911	335.949	325.675	316.012	306.842	297.976	289.275	257.261	274.818	236.993	142.025	195.044	116.53	53.0209	65.9973
	Ghana	437.527	422.142	393.231	372.849	354.121	339.032	333.336	322.331	333.723	351.394	364.15	379.525	374.294	349.278	315.765	277.187	235.998	212.559	224.342
	Guinea	458.08	450.824	428.288	404.525	369.479	342.007	335.498	343.689	370.165	398.141	414.662	426.895	427.796	408.079	381.091	356.641	331.475	311.53	283.887
	Guinea-Bissau	474.538	395.688	311.136	226.966	146.424	98.4497	77.9975	72.8096	89.0191	113.795	134.367	140.553	128.746	113.392	93.8997	79.7677	71.3502	78.3307	123.312
	Kenya	213.191	212.49	207.029	196.733	166.153	127.308	100.053	78.0197	67.6751	67.9407	67.7104	67.8643	73.3559	82.4838	83.8662	72.1657	70.3774	70.0976	70.0976
	Lesotho
	Liberia	478.34	475.177	461.732	446.446	428.702	404.626	388.806	383.179	383.332	368.814	345.772	330.413	307.903	317.28	337.573	346.972	386.305	401.11	361.504
	Libya
	Madagascar	57.1666	68.1818	53.6797	68.2946	46.6235	35.9436	35.2604	22.7819	23.4727	42.9199	42.2445	36.5531	71.3571	65.2095	45.7757	97.3168	56.5791	75.6651	82.3968
	Malawi	426.529	426.391	397.838	363.758	337.607	329.474	342.336	370.08	391.997	394.292	386.018	362.776	314.015	267.855	237.004	217.036	210.664	216.264	213.64
	Mali	406.229	407.446	416.458	423.809	429.373	431.24	405.71	388.806	379.059	374.562	383.603	404.733	435.651	452.816	441.007	391.829	384.222	386.778	386.778
	Mauritania	147.953	151.346	118.564	113.476	90.8226	81.7787	72.4401	70.7688	61.1385	31.6372	38.8318	47.5754	28.4205	33.2163	49.2028	61.6088	71.5006	55.4878	39.4146
	Mauritius
	Mexico	3.52396	2.34916	2.14459	1.74724	1.53691	1.32	1.10229	1.01994	1.0031	1.13348	0.506773	0.458176	0.334985	0.196459	0.257052	0.200087	0.210695	0.278232	0.30016
	Morocco	0.00010419	0	0.000645057	0.000134305	3.32058e-05	0	0	0	0	0	0	0	0	0	0	0	0	0	0
	Mozambique	492.558	507.747	499.465	488.093	455.545	417.868	403.935	399.447	399.791	402.303	398.41	389.922	381.78	376.98	364.834	355.875	344.821	326.397	305.359
	Namibia	58.149	71.0881	47.8996	45.2982	69.6665	42.4451	43.5706	12.9739	7.45657	3.36418	1.53997	2.13451	3.36434	4.5509	14.488	10.8792	22.1175	46.7494	26.7056
	Niger	317.297	317.482	328.303	346.825	362.811	355.242	370.733	386.679	409.096	419.104	425.638	427.882	430.508	420.492	400.251	369.83	358.743	356.571	356.571
	Nigeria	438.753	429.042	412.959	409.157	411.389	415.279	418.167	421.326	424.655	416.587	398.903	372.557	347.738	328.655	314.405	296.081	281.377	283.064	291.943
	Rwanda	223.172	213.38	171.705	144.92	126.803	154.612	154.019	90.6384	72.0275	158.158	126.315	39.2862	71.4577	121.45	219.806	341.963	585.537	538.339	486.487
	Senegal	255.643	239.511	193.505	164.934	125.73	110.848	117.669	101.914	86.424	57.1185	59.2761	49.9071	56.9174	67.9023	39.5137	69.7972	45.656	52.3548	55.7526
	Serbia
	Seychelles
	Sierra Leone	465.778	468.797	458.002	439.792	414.048	388.259	374.602	379.944	413.846	442.148	458.736	453.652	447.468	432.698	409.308	403.719	391.331	364.131	320.4
	South Africa	4.23059	5.81638	3.39083	2.88083	2.83327	1.61965	2.49498	1.28808	1.56611	1.20292	1.5737	1.89717	1.2532	1.61026	2.14597	0.208896	0.769113	3.94968	1.65073
	Sudan	89.0513	83.8141	63.3308	58.0954	52.4322	49.5919	46.6939	41.0778	35.0476	32.2926	30.6645	29.9684	30.1612	31.4542	33.3846	35.8795	41.7325	46.7519	46.7519
	Togo	442.021	439.863	440.314	451.136	466.232	470.377	460.066	434.495	379.903	326.878	308.877	313.401	349.702	385.387	384.683	364.314	324.86	278.2	267.309
	Tunisia
	Uganda	495.252	516.342	508.392	492.1	457.235	405.364	377.714	377.936	410.46	433.792	417.345	385.703	331.77	254.236	220.619	236.112	304.412	336.759	289.185
	Zambia	385.653	391.102	363.846	339.041	299.262	255.892	222.515	195.74	176.724	171.996	177.023	186.7	203.081	225.769	222.979	202.549	181.391	160.046	156.701
	Zimbabwe	122.996	122.122	121.502	120.936	120.179	119.051	117.513	175.12	74.7257	90.5008	109.427	70.6782	57.2187	81.9516	101.894	97.6464	65.7794	108.55	51.0038
	Chad	241.789	244.99	211.381	203.944	195.457	198.921	205.631	210.712	215.099	222.913	225.941	210.484	195.336	179.351	170.275	167.284	169.934	172.301	164.832
	Comoros	71.7884	69.988	68.2939	66.6858	65.1307	63.6076	62.1126	60.6477	59.2139	57.809	52.977	35.178	68.8526	71.6861	2.90101	1.67217	1.43666	3.9686	18.7584
	Djibouti	4.84088	4.63885	4.46666	4.3183	4.1857	4.06215	3.9473	3.84089	3.73894	4.32669	1.60298	3.41933	3.30706	2.54227	14.0053	13.8206	19.8116	20.7218	35.2086
	Equatorial Guinea	404.827	407.216	409.813	415.252	418.366	411.502	404.224	398.147	378.244	351.29	339.986	342.402	357.75	365.746	360.95	339.477	306.972	285.723	269.009
	Eritrea	21.5637	22.9336	13.2294	19.0275	5.54929	9.7925	5.63291	12.5371	6.78044	8.86305	26.3279	23.8577	16.1481	15.0266	33.1242	19.1982	25.6359	33.9677	28.8798
	Rwanda	223.172	213.38	171.705	144.92	126.803	154.612	154.019	90.6384	72.0275	158.158	126.315	39.2862	71.4577	121.45	219.806	341.963	585.537	538.339	486.487
	Sao Tome and Principe	224.758	290.729	343.072	283.608	302.376	115.189	31.8291	14.5583	36.5704	35.1496	15.1908	45.7509	56.8012	48.1216	8.96146	10.3189	11.0126	10.8119	13.9173
	Serbia
	Somalia	125.584	125.961	126.188	120.998	119.991	136.564	120.068	100.563	63.0993	38.4366	29.5854	24.3534	24.4477	28.0455	32.0992	37.2723	37.2624	37.135	34.2743
	South Sudan	380.079	373.792	347.213	332.834	315.722	300.667	289.303	276.747	267.136	255.074	243.974	235.871	232.685	234.382	236.144	240.356	244.551	245.798	235.92
	Sudan	89.0513	83.8141	63.3308	58.0954	52.4322	49.5919	46.6939	41.0778	35.0476	32.2926	30.6645	29.9684	30.1612	31.4542	33.3846	35.8795	41.7325	46.7519	46.7519
	Tanzania	342.68	331.214	301.095	277.2	252.147	228.942	205.832	184.535	171	157.115	145.457	132.48	116.245	111.779	118.944	121.744	123.565	123.958	124.265

## Sheet: Analysis of EAAPC
			Malaria Incidence			Death due to Malaria			Measles Cases			Yellow fever Cases
SN	Region	Country	Method	Estimate	Significance	Method	Estimate	Significance	Method	Estimate	Significance	Method	Estimate	YFTD	Significance
1	North	Algeria	P	-0.088	No	P	0.257	Yes (5%)	P	-0.082	Yes
2	North	Egypt				P	-0.514	Yes(at 5%)	P	-0.045	Yes
3	North	Libya							P	-0.041	Yes
4	North	Morocco	ZIP	-0.405	Yes	P	0.13	No	P	-0.17	Yes
5	North	Sudan	P	-0.046	Yes	P	-0.144	Yes	P	-0.111	Yes
6	North	Tunisia							P	-0.064	Yes
7	East	Burundi	P	-0.05	Yes	P	-0.171	Yes	P	-0.135	Yes
8	East	Comoros	P	-0.084	Yes				ZIP	-0.087	Yes
9	East	Djibouti	P	0.144	Yes	P	-0.055	No	P	-0.117	Yes
10	East	Eritrea	P	0.046	Yes	P	-0.018	Yes	P	-0.061	Yes
11	East	Ethiopia	P	-0.074	Yes	P	0.093	Yes	P	-0.039	Yes
12	East	Kenya	P	-0.08	Yes	P	0.165	Yes	P	-0.175	Yes	ZIP	-0.119	1	Yes
13	East	Madagascar	P	0.024	Yes	P	0.019	Yes	P	-0.042	Yes
14	East	Malawi	P	-0.036	Yes				P	-0.126	Yes
15	East	Mauritius							ZIP	0.042	Yes
16	East	Mozambique	P	-0.025	Yes	P	0.125	Yes	P	-0.066	Yes
17	East	Rwanda	P	0.078	Yes	P	0.168	Yes	P	-0.168	Yes
18	East	Seychelles							ZIP	-0.006	No
19	East	Somalia	P	-0.104	Yes	P	0.078	Yes	P	0.063	Yes
20	East	South Sudan	P	-0.029	Yes	P	-0.255	Yes	P	0.058	Yes
21	East	Uganda	P	-0.038	Yes	P	-0.011	Yes	P	-0.04	Yes	ZIP	-0.071	1	Yes
22	East	United Republic of Tanzania	P	-0.07	Yes	P	0.013	Yes	P	-0.139	Yes
23	East	Zambia	P	-0.049	Yes	P	0.101	Yes	P	-0.128	Yes
24	East	Zimbabwe	P	-0.033	Yes	P	0.145	Yes	ZIP	-0.077	Yes
25	Central	Angola	P	-0.035	Yes	P	0.035	Yes	P	-0.084	Yes	ZIP	0.11	2	Yes
26	Central	Cameroon	P	-0.034	Yes	P	-0.026	Yes	P	-0.107	Yes	ZIP	-0.032	1	Yes
27	Central	Central African Republic	P	-0.016	Yes	P	-0.165	Yes	P	-0.065	Yes	ZIP	-0.017	1	No
28	Central	Congo	P	-0.033	Yes	P	-0.078	Yes	P	-0.116	Yes	ZIP	-0.236	1	Yes
29	Central	Democratic Republic of the Congo	P	-0.028	Yes	P	-0.075	Yes	P	0.062	Yes	ZIP	-0.136	1	Yes
30	Central	Equatorial Guinea	P	-0.02	Yes	P	-0.161	Yes	P	-0.101	Yes
31	Central	Gabon	P	-0.007	Yes(5%)	P	0.192	Yes	P	-0.085	Yes	ZIP	-0.042	1	Yes
32	Central	Sao Tome and Principe	P	-0.213	Yes	P	0.314	Yes	ZIP	-0.088	Yes
33	West	Benin							P	-0.099	Yes	ZIP	-0.061	1	Yes
34	West	Burkina Faso	P	-0.02	Yes	P	-0.006	Yes	P	-0.056	Yes	ZIP	0.003	2	No
35	West	Cape Verde	P	-0.016	No	P	0.088	Yes(at 5%)	P	-0.077	Yes
36	West	Chad	P	-0.018	Yes	P	-0.109	Yes	P	-0.033	Yes	ZIP	0.268	2	Yes
37	West	Côte d'Ivoire	P	-0.03	Yes	P	0.045	Yes	P	-0.075	Yes	ZIP	0.004	2	No
38	West	Gambia	P	-0.068	Yes	P	0.036	Yes	ZIP	-0.085	Yes
39	West	Ghana	P	-0.027	Yes	P	0.034	Yes	P	-0.097	Yes	ZIP	-0.033	1	Yes
40	West	Guinea	P	-0.013	Yes	P	-0.042	Yes	P	-0.057	Yes	ZIP	-0.069	1	Yes
41	West	Guinea-Bissau	P	-0.096	Yes	P	0.066	Yes	P	-0.075	Yes	ZIP	0.03	2	No
42	West	Liberia	P	-0.018	Yes	P	-0.079	Yes	P	-0.065	Yes	ZIP	-0.22	1	Yes
43	West	Mali	P	-0.002	No	P	-0.036	Yes	P	-0.089	Yes	ZIP	-0.072	1	Yes
44	West	Mauritania	P	-0.075	Yes	P	-0.035	Yes	P	-0.106	Yes	ZIP	-0.047	1	No
45	West	Niger	P	0.008	Yes	P	-0.023	Yes	P	-0.048	Yes
46	West	Nigeria	P	-0.025	Yes	P	-0.02	Yes	P	-0.05	Yes	ZIP	-0.052	1	Yes
47	West	Senegal	P	-0.106	Yes	P	0.086	Yes	P	-0.099	Yes	ZIP	-0.026	1	Yes
48	West	Sierra Leone	P	-0.01	Yes	P	-0.108	Yes	P	-0.056	Yes	ZIP	0.151	2	Yes
49	West	Togo	P	-0.026	Yes	P	0.013	Yes	P	-0.149	Yes	ZIP	0.039	2	No
50	South	Botswana	P	-0.188	Yes	P	0.077	Yes	P	-0.099	Yes
51	South	Eswatini	P	-0.037	No	P	0.165	Yes	ZIP	-0.122	Yes
52	South	Lesotho							P	-0.135	Yes
53	South	Namibia	P	-0.095	Yes	P	0.29	Yes	P	-0.136	Yes
54	South	South Africa	P	-0.063	Yes (5%)	P	0.019	Yes	P	-0.096	Yes

## Sheet: Sheet1
malt	dmt	metr	yftd	region	country
1	2	1		North	Algeria
	1	2		North	Egypt
		1		North	Libya
1	2	1		North	Morocco
1	1	1		North	Sudan
		1		North	Tunisia
1	1	1		East	Burundi
1		1		East	Comoros
2	1	1		East	Djibouti
2	1	1		East	Eritrea
1	2	1		East	Ethiopia
1	2	1	1	East	Kenya
1	2	1		East	Madagascar
1		1		East	Malawi
		2		East	Mauritius
1	2	1		East	Mozambique
2	2	1		East	Rwanda
		1		East	Seychelles
1	2	2		East	Somalia
1	1	2		East	South Sudan
1	1	1	1	East	Uganda
1	2	1		East	United Republic of Tanzania
1	2	1		East	Zambia
1	2	1		East	Zimbabwe
1	2	1	2	Central	Angola
1	1	1	1	Central	Cameroon
1	1	1	1	Central	Central African Republic
1	1	1	1	Central	Congo
1	1	2	1	Central	Democratic Republic of the Congo
1	1	1		Central	Equatorial Guinea
1	2	1	1	Central	Gabon
1	2	1		Central	Sao Tome and Principe
		1	1	West	Benin
1	1	1	2	West	Burkina Faso
1	2	1		West	Cape Verde
1	1	1	2	West	Chad
1	2	1	2	West	Côte d'Ivoire
1	2	1		West	Gambia
1	2	1	1	West	Ghana
1	1	1	1	West	Guinea
1	2	1	2	West	Guinea-Bissau
1	1	1	1	West	Liberia
1	1	1	1	West	Mali
1	1	1	1	West	Mauritania
2	1	1		West	Niger
1	1	1	1	West	Nigeria
1	2	1	1	West	Senegal
1	1	1	2	West	Sierra Leone
1	2	1	2	West	Togo
1	2	1		South	Botswana
1	2	1		South	Eswatini
		1		South	Lesotho
1	2	1		South	Namibia
1	2	1		South	South Africa

## Sheet: Measles Cases
Country	2019	2018	2017	2016	2015	2014	2013	2012	2011	2010	2009	2008	2007	2006	2005	2004	2003	2002	2001	2000	1999	1998	1997	1996	1995	1994	1993	1992	1991	1990	1989	1988	1987	1986	1985	1984	1983	1982	1981	1980
Algeria	2585	3356	112	41	63	0	25	18	112	103	107	217	0	944	2302	3289	15374	5862	2686		2503	3301	19573	21003	8204	5913	3141	8823	5969	1796	4169	2634	2500	3975	20114	22553	22126	29584	20849	15527
Angola	2987	57	29	53	119	11699	8523	4458	1449	1190	2807	265	1014	765	258	29	1196	11945	9046	2219	350	2576	8183	251	635	5480	9273	16772	18382	29069	19820	21009	13368	15580	22822	22685	22589	30067	19714	29656
Benin	437	493	97	89	55	786	637	288	426	392	1461	928	341	176	210	262	217	1588	5859	4244	2573	648	9521	1365	10469	7557	4102	3049	5396		3281	5275	13180	7374	13210	13437	11774	11850	12378	18635
Botswana	0	0	0	1	0	1	1	7	8	853	184	0	1	6	5	1	59	7	1	2672	439	700	5032	1030	478	2447	5327	566	565	1218	3771	711	126	1018	1684	9249	6542	1512	2157	4091
Burkina Faso	672	4072	49	226	99	343	375	7362	860	2511	54118	395	12	125	253	77	2946	1744	4174	6074	5516		1438	18534	5669	2925	14445	21751	6590	9804	7474	7782	28282	11722	17461	30094	21395	20940	17327	13713
Burundi	112	9	18	16	9	0	0	49	129	495	305	173	43	784	0	2	224	1016		18363	2928	1449	1273	16099	14782	7192	23869	22344	10397	13282	28014	33261	23297	39631	36740	28587	49302	42051	58970	49227
Cabo Verde	0	0	0		0	0	0	0	0	0	0	0	0	0	0	0	0	0	0	2	1	289	8584	0	10	30	0	1	7	0	1	7	450		3048	49	1385	1282	150	1279
Cameroon	2809	814	712	338	1809	831	760	609	504	240	251	495	100	196	605	358	899	1448	23934	14629	10894	10731	7504	11770	2463	1548	10892	27442	14622	21150	24314	23207	16654	31936	47178	38580	58904	33876	10546
Central African Republic	3390	224	801	367	150	210	596	141	679	2	11	12	49	3	471	1233	652	938	2837	3207	600	146	194	248	902		1694	3022	3644	1275	331	1898	2148	1785	2446	6395	1564	2563	3820	8280
Chad	1882	1457	9	118	418	1275	226	120	8650	194	165	63	441	1594	2	10324	15801	7277	24908	3546	6868	12371	10446	24162	21952	9696	20894	19035	21182	7226	7449	3645	3623	3500	6430	6921	5160	1223	36
Comoros	65	0	0	0	0	0	0	1	3	0	1	0	0	85	912	0	0	0			0	0	0	0	0	2	0	0	0	2328	170	0	0	0	0	0	0	0	0	1801
Congo	66	28	958	277	1359	71	124	260	315	4	1	2	84	126	146	3524	3712	2788	2152	1678	313	174	1267	3897	2381	226	693	4302	4042	3608	498	454	1420	6424	7600	18615	16642	12931	9668	11892
Côte d'Ivoire	372	453	163	45	65	50	48	137	628	441	183	12	5	11	115	3466	4770	5882	5790	5729	4824	12289	9665	20858	30039		7465	14765	9902	17799	18660	16864	34170	23839	8892	5946	7139	15605	14782	7633
Democratic Republic of the Congo	333017	69693	45107	5092	5020	33711	88381	72029	133802	5407	57	12461	55577	80123	182485	44934	21956	30466	8072	8282	12135	15271	5766	9546	5443	12573	2749	63		4564	11178	13214	14866	19430	19508	11385	21057	30775	38142	32596
Djibouti		28	3	8	47		28	709	49	7	48	143	24	49	298	71	37	50	79	183	341	198		410	8		37	129	13	104	490	473	52		108	1295		31	4533
Egypt	0	48	24	225	5432	1314	405	245	26	16	608	668	1684	953	77	80	164	653	2150	2633	1547	4868	4606	4403	1833	1444	2874	4403	1231	887	4057	3672	1805	1176	5554	4898	813	7365	1777	839
Eswatini	0	0	0	1	0	0	0	0	0	313	26	1	0	0	0	0	350	37	49	10	0	180	609	2201	171	610	7148	2042	1467	1465	1461	1581	4261	2253	3253	4794	3267	9185	2592
Ethiopia	3998	1752	1921	4579	17745	12739	5253	4347	3255	4235	1176	3511	1446	1451	357	73	228	3332	2366	1660	5329	1603	1113	1586	562	1133	1152	4815	497	1836	4169	7575	4832	3760	66544	9843	5866	10527	9784	10690
Gabon	2	1	1075	1509	27	33	122	2	2	1	0	3	0	90	0	63		110	5129	15				70			958	1245		738	1780	655	2074	6826	5222	7234	4324	1747	2306	1641
Gambia	1	4	1	45	71	1	0	0	0	2	0	0	0	0	0	0	119	32	99	336	856		1500	15	130	280	912	364	164					3997	1628		1372	1566	262	284
Ghana	1274	34	19	32	23	124	319	1613	120	641	101	82	6	420	435	60	1939	12289	13476	23068	15987	23335	37261	34273	40276	34821	34641	39933	17135	32246	19997	40456	24781	11099	64517	40179	36561	79636	38476	82684
Guinea	4555	482	2036	316	243	175	53	6	11	45	264	89	3	4	99	10	2497	2151	7408	11294	18004	9170	10170	10292	1085	2372	5228	1617	6708	12756	4152	3353	7357	2592	2969	4396	8856	15038	11397	8552
Guinea-Bissau	60	28	11	0	153	1	0	0	0	26	0	12	1	0	0	3526	1158	298	126		472		498	73	528	378	1707	842	2396	259	106	1103	174	2241	1328	355	3218	1613	2096	1332
Kenya	439	822	63	128	95	354	190		2395	95	1218	1282	1516	1847	153	20	65	766	11304	21002	8601	9262	3339	3572	3322	4180	961	65004	59937	77072	86727	70200	49858	26199	111492	200143	285681	270767	257839	28473
Lesotho	464	7	0	0	0	0	516	179	172	2488	0	0	2	1		31	1	0	217	660	944		0		304	573	235	1816	2351	2195	1378	1797	2448	4376	7362	5821	5239	6941	7624	7935
Liberia	1203	3781	960	789	1060	34	0	43	279	2200	6	1	1	20	8	4	142	131	1379	5977	1679	1436	2961	1938	56	571	6398	5776			1866	2556	2178	836	2686	6151	4835	6873	7810	6567
Libya	188	1082	8	32	82	372		320			329	8	59	1	292	2771		3890	633			50	26			1127	733	3691	1695	931	207	316	401	851	4193	2526	996	928	1570	1547
Madagascar	213231	21420	11	5	3	3	6	2	0	1	0	3	0	2		35558	62233	10795	9357	35256	35196	15510	13865	5961	11731	14164	6060	1846	5824	14459	29654	17069	10841	21546	69884	66894	101925	84494	140653	119679
Malawi	17	1	4	0	0	3	1	11	26	118712	21	20	143	1	184	1116	167	92	150	304	152	3591	10845	9120	4218	2164	3614	32177	5730		93100	81100	114061	105682	126581	80766	150248	104921	84610	162686
Mali	454	499	26	107	215	290	221	341	24	1719	2939	98	2	128	33	172	232	717	4464	1578	2506	10240	3531	10995	3306	3420	10595	7830	13473	1388	3605	4478	4352	4669	29732	4494	8759	16432	8413	10007
Mauritania	196	77	63	13	1	14	62	35	234	1292	322	4	11	22	127	5039	3611	883	1398		5263	1303	499		195	2668	5754	4990	4601	1379	5032	434	2323	5318	15123	11203	15710	6743	8658	11441
Mauritius	98		0	0		0	0	0	2	12	15	12	13	3	7	28	777		0	0	0		0	0	6	10	88	7	0	1	0	2	0	5	2	6	0	4	0	35
Mexico	0	5	0	0	0	3	0	0	3	0	0	0	0	23	6	64	44	0	3	30	0	0	0	2	244	128	172	533	5077	68782	20381	3915	2776	9824	23826	5158	3368	6364	11136	29730
Morocco		483			17	10	92	668	982	633	834	1455	2248	1217		6399	10841	6000	2724	7368	10853	7863	2512	1324	2380	3512	8431	6008	2125	1577	1689	2306	26621	15333	4216	11484	80806	53160	109486	86919
Mozambique	63	16	122		79	9	8	145	177	2321	60	4	267	183	12598	9396	28898	7155	7085	7375	3936	15693	15324	9251	4166	9618	5799	3092	5059	18082	22832	12142	12749	16109	16507	12508	11734	11909	16358	30070
Namibia	12	9	16	40	212	477	1028	86	79	3138	4076	0	21	3	4	4	262	1278	416	469	296	495	5359	4901	1723	133	1328	6874				4482	16874
Niger	10321	5034	1171	776	7693	1142	1224	272	771	372	801	1317	282	59	2183	63057	54190	31584	61208	21319	36156	11404	32649	68921	67986	48685	36557	31341	90071	20463	22932	16864	14290	17626	64689	42199	30288	39815	36139	36811
Nigeria	28094	7063	11190	17136	12423	6855	52852	6447	18843	8491	1272	9960	2613	704	110927	31521	141258	42007	168107	212183	217151	143098	21385	88675	12393	106081	54734	85965	44026	115682	33678	75908	77566	115743	161768	182591	136778	139785	129671	162106
Rwanda	818	229	145	95	1	10	17	75	31	121	5	6	26	494	129	386	1064	2738	896	2095	4359		787	3988	28874	5999	9861	17429	5820	8970	5429	4364	12387	42749	16760	17269	20001	36792	79384	80402
Sao Tome and Principe	0	0	0	0	3	0	0	0	0	0	0	0	0	0	0	0	0	0	0	0			0	0	23	319	88	0	0	10		118	0	69	62	576	216	3	194	519
Senegal	267	12	11	162	58	32	17	46	18	428	999	6	11	3	0	31	1519	18184	24789	5839	3668	6594	6594	8069		5944	14693	15367	11427	5004	10940	1596	3453	6831			26481	32380	34516	29144
Serbia	22	5076	721	11	383	37	1	0	370	20	1	2	201	2	2	11	15	63	35	38	288	922	4692	458	524	800	16777	2108	991	4978	16149	6629	8639	14148	25325	20233	12967	13826	20878	37441
Seychelles	0		0	0	0	0	0	0	0	0	0	0	1	10	0	0	0	0	0		2	626	3	2	0	0	0	0	6	13	5	0	2	4	10	19	267	347	4	3
Sierra Leone	40	344	1873	920	607	1006	15	678	1865	1089	31	44	0	33	29	7	586	568	649	3575			361		344	114	2288	914	284	830	625	207	1000	164	3351	4016	4327	4102	3408	3625
South Africa	59	71	210	18	17	66	25	32	92	12499	5857	39	31	81	615	830	244	1043	1166	1459	385	977	1337	6501	8845	6845	12870	22745	4777	10624	18268	15258	22559	13459	17884	16160	16735	12906	15809	19193
South Sudan	3401	263	487	898	878	441	525	1952	1256
Sudan	3555	4980	665	1767	3585	676	2813	8523	5616	680	68	129	327	228	1374	9562	4381	4529	4362	2875	3347	550	350	2559	841	963	683	17017	30014	14075	15114	7466	1635	27136	67589	2390	2806	68171	64804	50168
Togo	69	38	46	15	20	577	564	238	187	120	425	187	8	26	38	61	295	363	1833	3578	2540	3771	450	223	6144	7298	4017	6959	9934	4548	3499	17577	10111	13119	25729	25869	19403	21925	19043	33960
Tunisia	4669	13	5	7	16	15	16	48	11	1	1	2	4	3	15	1	22	98	231	47	101	123	371	533	676	597	1413	11872	1250	547	1147	288	573	3740	4766	2481	1464	1828	3007	225
Uganda	920	2627	1021	139	478	314	7878	2027	3312	1313	1601	1319	3776	5736	22	141	29429	49871	48543	42554	42737	42528	12562	26198	42659	49815		36511		2637	660	1666				20072	43016	11408	18630	13415
United Republic of Tanzania	120	74	852	33	30	88	185	1668	1622	167	1574	3413	7726	2362	23	1419	1673	5131	11847	14649	5887	10023	7287	10676	3160	3558	16471	13040	27188	14920	7033	14568	42109	38229	46032	39311	68804	102127	79764	63100
Zambia	15	11	13	8	9	9	35	896	13234	15754	26	140	535	459	45	35	881	25036	16997	30930	23518		7140	9459	8533	14255	11829	11006	2822	6748	5747	12487	14793	23866	51000	36881	51140	73499	184210	98659
Zimbabwe	4	1	1	1	0	0	0	0	0	9696	853	0	242	212	420	31	998	304	529	1483	772	2049	12971	37407	8529	37785	34071	17346	24090	13728	47509	49812	17675	20388	22290	21662	36253	4941	4995	23650
Chad	1882	1457	9	118	418	1275	226	120	8650	194	165	63	441	1594	2	10324	15801	7277	24908	3546	6868	12371	10446	24162	21952	9696	20894	19035	21182	7226	7449	3645	3623	3500	6430	6921	5160	1223	36
Equatorial Guinea	0	0	1	1699	1250	13	321	1190	0	0	78	436	5	0		38	18	24	1339				0	1	44	270	157	297	32	32	582	14875	11865	788	464	198
Eritrea	6	70	1199	142	198	127	45	194	48	51	82	0	55	128	19	24	376	460	204	789	320	316	777	1783	185	541	267
Rwanda	818	229	145	95	1	10	17	75	31	121	5	6	26	494	129	386	1064	2738	896	2095	4359		787	3988	28874	5999	9861	17429	5820	8970	5429	4364	12387	42749	16760	17269	20001	36792	79384	80402
Somalia	283	9126	23039	26	7497	10229	3173	9983	17298	115	13	1081	1149	7		12008	8257	9559	3571	3965	5523	3075		1830							988	296	222	70	128	487	622

## Sheet: Yellow Fever
Country		2019	2018	2017	2016	2015	2014	2013	2012	2011	2010	2009	2008	2007	2006	2005	2004	2003	2002	2001	2000	1999	1998	1997	1996	1995	1994	1993	1992	1991	1990	1989	1988	1987	1986	1985	1984	1983	1982	1981	1980
Algeria	yfever		0	0	0	0			0	0	0	0	0								0			0			0	0	0	0
Angola	yfever	0		0	881	3	0	0	0	0	0			0	0	0	0	0	0	0	0			0						0	0	0	37
Benin	yfever	0	0	0	0	0	0	0	0	0	0	0	0	0	0	0	31	57	0	0	10	0	6	20	109	47
Botswana	yfever	0	0	0	0	0								0		0			0					0	0
Burkina Faso	yfever	0	0	5	1	2	0	0	0	1024	7	1	4	2	3	19	14	1	288	0	0	3	2	0	1	0										7	17	356
Burundi	yfever									0	0	0	0	0	0		0					0	0	0		260
Cabo Verde	yfever	0	0	0		0	0	0	0	0	0	0	0	0	0	0	0	0	0	0	0		0	0
Cameroon	yfever	22	5	4	61	2	3	15	31	29	16	8	2	2	1	2	3	2	0	0				0			10			0	173	0	0				1				7
Central African Republic	yfever	0	1	0	0	0	0	4	0	7	6	29	5	0	1	0	0	2	0	0	0	0	0	0
Chad	yfever	0	416	0	1	0	0	5	48	122	79	3	0		0	0	0	0		0		0		0
Comoros	yfever	0	0	0		0	0				0	0	0	0	0	0	0	0				0		0
Congo	yfever	0	1	0	0	0	0	1	1	188	0	1	0	0	0	0	0	0		0		0		0	0
Côte d'Ivoire	yfever	165	2	11	3	15	21	6	5	10	49	22	14	0	2	2	0	1	158	80		1	0	11	0														25
Democratic Republic of the Congo	yfever	5	15	2	77	0	3		1	195	289	0	113	204	81	140	1192	18		36		0	0	0
Djibouti	yfever										0	0	0	0						0			0
Egypt	yfever																					0	0
Equatorial Guinea	yfever	0	0	0	0	0	0	0	0	0	0	0	10			0	0	0	0	0				0
Eswatini	yfever		0					0	0	0		0	0	0	0	0	0					0		0	0	0
Ethiopia	yfever	0	5	0	0			223	0				0	0	0	0		0	0	0	0	0	0	0		0
Gabon	yfever	3	0	0	0	1	0	0	0	0	0	0	0	0	57	0			0	2					0	16	28	0	0
Gambia	yfever	0	0	0	0	0	0	0	1	0	0	0	0	0	0	0	0	9	0	0		0		0
Ghana	yfever	0	0	0	1	0	0	7	3	30	155	0	0	0	79	2	1	24	51	0	0	0	0	6	182	0	79	39	0	0	0	0	0					372	6	4	9
Guinea	yfever	0		1	4		2	2	0	0	2	4	5	0	6	215	6	51	39	273	445	0	0	0	0									5
Guinea-Bissau	yfever	4	11	0	0	0	0	0	0	0	0	0	0	0	0	0	0	0	0	0		4		0	0
Kenya	yfever	0	0	0	3	0	0	0	0	0	0		0	0	0	0	0	0	0	0	0		0	0	0	11	7	27	27
Lesotho	yfever	0	0	0	0	0	0	0	0	0	0	0	0	0	0						0
Liberia	yfever	2	1	1	0	1	1	0	17	0	1	1	1	0	26	41	4	54	74	158	137		25	3		360
Libya	yfever		0						0			0	0	0	0	0				0			0
Madagascar	yfever									0	0	0							0	0		0		0
Malawi	yfever		0	0	0	0	0	0									0					0	0	0	0
Mali	yfever	5	225	0	0	10	1	0	0	0	3	4	0	1	0	43	1	0	0	0	0	0	0	0	0									305
Mauritania	yfever	0	0		0	0		0	0				0	0	0		0	10	0	0			0	0										21
Mauritius	yfever			0			0	0	0	0	0	0	0	0	0	0	0	0		0	0	0		0	0
Mexico	yfever	0	0	0	0	0	0	0	0	0	0	0	0			0	0	0		0	0		0	0
Morocco	yfever									0				0	0						0		0
Mozambique	yfever	0		0		0							0	0						0	0			0
Namibia	yfever	0	0	0	0	0	0			0	0	0	3	0			0			0		0	0	0
Niger	yfever	0	0	0	0	0	0	0	0	20	0	0	0		0		0	0	0	0	0	0	0	0		0				0		0		0
Nigeria	yfever	154	47	26	0	0	0	0	0	387	0	0	0	0					0	5	0		0	7	0		1227	152	149	2561	4075	3270	5067	2676	1318	6	898	15			8
Rwanda	yfever	0	0	0	0	0	0	0	0	0						0		0	0		0	0		0	0
Sao Tome and Principe	yfever	0	0	0	0	0	0	0	0	0	0	0	0	0	0	0	0	0	0	0	0			0	0
Senegal	yfever	0	0	0	0	1	0	2	1	7	1	0	0	0	1	7	1	163		18	0	0		0				0	0	0										3
Serbia	yfever	0	0										0	0	0		0		0		0	0
Seychelles	yfever	0	0	0	0	0	0	0	0	0	0	0	0	0	0	0	0	0	0	0		0	0	0	0	0
Sierra Leone	yfever	0	0	0	0	0	0	3	94	361	0	3	111	0	12	3	0	95	0		1			0		1
South Africa	yfever	0	0	0	0	0	0	0		0		0			0	0	0	0		0	0		0	0	0			0	0	0	0	0
South Sudan	yfever		3	0		0	0		0	128
Sudan	yfever																		0	0
Togo	yfever	0	0	0	0	0	0	0	12	0	0	0	2	3	3	0	0	0	0	0	0	0	0	0		0								5			1
Tunisia	yfever	0			0				0					0	0			0
Uganda	yfever		2	3	8				32	66	106	0	0	0	0	0		11			0		0	0
United Republic of Tanzania	yfever		0	0				0	0					0	0	0	0		0					0
Zambia	yfever		0	0	0	0	0	0	0	0	0	0	0	0	0	0	0	0		0	0	0		0
Zimbabwe	yfever	0	0	0		0			0			0												0
